# Supplementary material for: LncRNA SNHG1 regulates neuroblastoma cell fate via interactions with HDAC1/2
Source: Cell Death Dis. 2022 Sep 21;13(9):809. doi: 10.1038/s41419-022-05256-z (PMC9492769; doi:10.1038/s41419-022-05256-z)
Supplement: Supplementary file 2 — Table S1 [file 41419_2022_5256_MOESM2_ESM.xlsx]

## Sheet: Table S1
Table S1. Primer information.
Name	Sequence (5' to 3')
SNHG1	5’- TAA CCT GCT TGG CTC AAA GGG-3’ (sense)
SNHG1	5’- CAG CCT GGA GTG AACACA GA-3’ (antisense)
MYCN	5’-CAC AGT GAC CAC GTC GAT TT-3’ (sense)
MYCN	5’-CAC AAG GCC CTC AGT ACC TC-3’ (antisense)
HAND2	5’-CAG CAA CGA XAA GAA AAC CA-3’ (sense)
HAND2	5’-GGA CAA CGA CAA GAA AAC CA-3’ (antisense)
ISL1	5’-GGC ATG TTT GAA ATG TGC GG-3’ (sense)
ISL1	5’-ACA CAG CGG AAA CAC TCG AT-3’ (antisense)
PHOX2B	5’-CTT CGC GGA GAC TCA CTA CC-3’ (sense)
PHOX2B	5’-CTC CTG CTT GCG AA CTT GG-3’ (antisense)
GATA3	5’-TTC AGT TGG CCT AAG GTG GT-3’ (sense)
GATA3	5’-CGC CGG ACT CTT AGA AGC TA-3’ (antisense)
TBX2	5’-GGC CTT CCA CAA GCT GAA G-3’ (sense)
TBX2	5’-GCG GCT GGT ACT TGT GCA T-3’ (antisense)
HDAC1	5’-CTG CAC CAT GCA AAG AAG TCC G-3’ (sense)
HDAC1	5’-CAG CAC CCT CTG GTG ATA CTT T-3’ (antisense)
HDAC2	5’-AGC TCT CAA CTG GCG GTT C-3’(sense)
HDAC2	5’-CCT CCA GCC CAA TTA ACA GC-3’ (antisense)
HPRT	5’-CCA GTC AAC AGG GGA CAT AAA-3’ (sense)
HPRT	5’-CCT GAC CAA GGA AAG CAA AG-3’ (antisense)
GAPDH	5’-TGC ACC ACC AAC TGC TTA GC-3’ (sense)
GAPDH	5’-GGC ATG GAC TGT GGT CAT GAG-3’ (antisense)
ACTB	5’-AGA GCT ACG AGC TGC CTG AC-3’ (sense)
ACTB	5’-AGC ACT GTG TTG GCG TAC AG-3’ (antisense)
