# Supplementary material for: LncRNA SNHG1 regulates neuroblastoma cell fate via interactions with HDAC1/2
Source: Cell Death Dis. 2022 Sep 21;13(9):809. doi: 10.1038/s41419-022-05256-z (PMC9492769; doi:10.1038/s41419-022-05256-z)
Supplement: Supplementary file 3 — Table S2 [file 41419_2022_5256_MOESM3_ESM.xlsx]

## Sheet: Table S2
Table S2. Significant enriched GO terms in SNHG1 depletion
GO terma	setSizea	EnrichmentScoreb	NESc	P. Valued	Q.valuee	Number of Genef
MRNA METABOLIC PROCESS	486	0.342889	1.45241	0.000755744	0.161844	209
RNA SPLICING	401	0.362901	1.51259	0.000154273	0.109574	178
ORGANELLE FISSION	389	0.300425	1.2489	0.0437277	0.493185	161
CELL ACTIVATION INVOLVED IN IMMUNE RESPONSE	491	0.296854	1.25878	0.0281627	0.476545	130
ORGANOPHOSPHATE METABOLIC PROCESS	419	0.351421	1.46887	0.00108192	0.18389	117
GOLGI VESICLE TRANSPORT	328	0.385076	1.57555	0.000157208	0.109574	112
ANATOMICAL STRUCTURE HOMEOSTASIS	324	0.315595	1.28848	0.0340533	0.476545	109
RNA SPLICING VIA TRANSESTERIFICATION REACTIONS	323	0.353383	1.44177	0.00458716	0.303559	104
RESPONSE TO ENDOPLASMIC RETICULUM STRESS	248	0.364822	1.44739	0.00709792	0.357209	100
PEPTIDE SECRETION	412	-0.289494	-1.26169	0.0284507	0.476545	100
POSITIVE REGULATION OF CELLULAR COMPONENT BIOGENESIS	434	0.31218	1.30927	0.0162776	0.440322	98
PEPTIDYL LYSINE MODIFICATION	350	0.304078	1.25171	0.0468092	0.493185	97
PROTEIN TARGETING	395	-0.307132	-1.33369	0.00815523	0.366757	96
ESTABLISHMENT OF PROTEIN LOCALIZATION TO MEMBRANE	301	-0.38535	-1.62685	0.000540687	0.161844	95
POSITIVE REGULATION OF KINASE ACTIVITY	462	-0.300942	-1.32611	0.00836458	0.368335	91
RNA CATABOLIC PROCESS	356	-0.295914	-1.27095	0.0280662	0.476545	91
REGULATION OF PROTEIN CATABOLIC PROCESS	334	0.316717	1.29779	0.0300893	0.476545	91
REGULATION OF PEPTIDE SECRETION	323	-0.300633	-1.28101	0.0263587	0.476545	90
CARBOHYDRATE METABOLIC PROCESS	446	0.33367	1.40307	0.00321101	0.266048	87
REGULATION OF CHROMOSOME ORGANIZATION	299	0.336506	1.36419	0.0147315	0.440322	84
ENDOPLASMIC RETICULUM TO GOLGI VESICLE MEDIATED TRANSPORT	183	0.412707	1.58094	0.00213675	0.2627	83
SPINDLE ORGANIZATION	157	0.373284	1.40144	0.024677	0.476545	76
PROTEIN TARGETING TO MEMBRANE	182	-0.461413	-1.84508	0.000254907	0.109574	73
TRANSLATIONAL INITIATION	179	-0.424731	-1.69205	0.000257069	0.109574	72
OSSIFICATION	300	0.332531	1.3482	0.0174437	0.449641	72
DNA TEMPLATED TRANSCRIPTION INITIATION	217	0.348793	1.36327	0.0237013	0.476545	72
CELL CYCLE CHECKPOINT	201	0.336123	1.30331	0.0460516	0.493185	72
NUCLEAR TRANSCRIBED MRNA CATABOLIC PROCESS	193	-0.420036	-1.68983	0.000259202	0.109574	71
PROTEIN DNA COMPLEX SUBUNIT ORGANIZATION	226	0.344422	1.35357	0.0223977	0.473416	70
REGULATION OF PROTEIN SERINE THREONINE KINASE ACTIVITY	426	-0.297867	-1.30225	0.0134555	0.432866	68
CHROMOSOME SEGREGATION	268	0.344857	1.37936	0.0145717	0.440322	67
NUCLEAR TRANSCRIBED MRNA CATABOLIC PROCESS NONSENSE MEDIATED DECAY	117	-0.553185	-2.07733	0.000244141	0.109574	64
ACTIVATION OF PROTEIN KINASE ACTIVITY	277	-0.366916	-1.53497	0.000805802	0.162211	64
ESTABLISHMENT OF PROTEIN LOCALIZATION TO ENDOPLASMIC RETICULUM	113	-0.565137	-2.10948	0.000242424	0.109574	63
INTRACELLULAR RECEPTOR SIGNALING PATHWAY	228	0.344994	1.35714	0.0235029	0.476545	63
POSITIVE REGULATION OF PROTEIN COMPLEX ASSEMBLY	203	0.335138	1.30145	0.048066	0.493185	63
COTRANSLATIONAL PROTEIN TARGETING TO MEMBRANE	100	-0.606716	-2.22387	0.000241138	0.109574	62
VIRAL GENE EXPRESSION	183	-0.408492	-1.6343	0.000765697	0.161844	62
SIGNAL RELEASE	350	-0.30833	-1.32259	0.0147509	0.440322	62
REGULATION OF SYSTEM PROCESS	413	0.309673	1.29222	0.0237209	0.476545	62
PROTEIN LOCALIZATION TO ENDOPLASMIC RETICULUM	136	-0.442061	-1.70057	0.000742207	0.161844	60
HORMONE TRANSPORT	231	-0.326113	-1.33596	0.0215563	0.472157	60
TRANSCRIPTION INITIATION FROM RNA POLYMERASE II PROMOTER	165	0.389246	1.47274	0.0104115	0.395006	59
REGULATION OF INFLAMMATORY RESPONSE	205	0.33641	1.30752	0.045668	0.493185	59
PROCESS UTILIZING AUTOPHAGIC MECHANISM	442	-0.281778	-1.23482	0.0341336	0.476545	58
POSITIVE REGULATION OF NUCLEOBASE CONTAINING COMPOUND METABOLIC PROCESS	203	0.335672	1.30353	0.0472568	0.493185	58
DEFENSE RESPONSE TO OTHER ORGANISM	276	-0.2972	-1.24253	0.0497592	0.494624	58
MYELOID CELL DIFFERENTIATION	307	0.342541	1.39131	0.0096764	0.389292	56
CARBOHYDRATE HOMEOSTASIS	179	-0.332117	-1.32309	0.0354756	0.479132	56
I KAPPAB KINASE NF KAPPAB SIGNALING	218	0.395782	1.54731	0.00276243	0.266048	55
LIPID MODIFICATION	193	0.376565	1.45306	0.0100911	0.392951	55
MICROTUBULE CYTOSKELETON ORGANIZATION INVOLVED IN MITOSIS	118	0.392182	1.41751	0.0265921	0.476545	55
REGULATION OF HORMONE SECRETION	191	-0.359569	-1.44231	0.00854922	0.368783	54
REACTIVE OXYGEN SPECIES METABOLIC PROCESS	119	0.405745	1.46702	0.0192991	0.46265	54
REGULATION OF NEUROTRANSMITTER LEVELS	256	-0.351669	-1.45921	0.00289626	0.266048	51
POSITIVE REGULATION OF CHROMOSOME ORGANIZATION	156	0.375085	1.40618	0.023418	0.476545	50
MITOTIC SPINDLE ORGANIZATION	99	0.418335	1.47439	0.0201813	0.466195	49
ERAD PATHWAY	88	0.421408	1.4581	0.0275957	0.476545	49
NEGATIVE REGULATION OF CELL CYCLE G2 M PHASE TRANSITION	91	0.492819	1.71412	0.000685989	0.161844	48
SPINDLE ASSEMBLY	98	0.393577	1.38505	0.04484	0.493185	48
NOTCH SIGNALING PATHWAY	157	-0.354268	-1.39211	0.0239657	0.476545	47
REGULATION OF INTRACELLULAR PROTEIN TRANSPORT	209	0.357878	1.39338	0.0178513	0.449641	46
VESICLE BUDDING FROM MEMBRANE	95	0.407725	1.42869	0.0327533	0.476545	46
PHOSPHOLIPID METABOLIC PROCESS	201	0.397069	1.53962	0.00405383	0.281563	45
NEUROTRANSMITTER TRANSPORT	201	-0.331504	-1.33595	0.0276402	0.476545	43
SYNAPSE ORGANIZATION	342	0.315921	1.29765	0.0298344	0.476545	43
GLYCEROLIPID METABOLIC PROCESS	176	0.456875	1.74157	0.000164393	0.109574	42
REGULATION OF PROTEASOMAL PROTEIN CATABOLIC PROCESS	168	0.391101	1.48212	0.00890501	0.373929	42
SISTER CHROMATID SEGREGATION	168	0.366271	1.38802	0.0249011	0.476545	42
REGULATION OF CATION TRANSMEMBRANE TRANSPORT	243	0.356322	1.4113	0.0104653	0.395006	41
NUCLEAR CHROMOSOME SEGREGATION	218	0.36148	1.41321	0.0131622	0.432866	40
INNATE IMMUNE RESPONSE ACTIVATING CELL SURFACE RECEPTOR SIGNALING PATHWAY	88	0.424808	1.46986	0.0244912	0.476545	40
REGULATION OF AUTOPHAGY	289	-0.334546	-1.40739	0.00563758	0.313581	39
REGULATION OF DNA BINDING TRANSCRIPTION FACTOR ACTIVITY	345	-0.292683	-1.25288	0.0336579	0.476545	39
RNA 3 END PROCESSING	129	0.389358	1.42338	0.0232833	0.476545	38
RESPONSE TO VIRUS	237	-0.364202	-1.49696	0.00343733	0.266048	37
CELLULAR LIPID CATABOLIC PROCESS	160	0.366567	1.38052	0.0282205	0.476545	37
POSITIVE REGULATION OF MAP KINASE ACTIVITY	214	-0.313228	-1.273	0.0486726	0.493185	37
POSITIVE REGULATION OF I KAPPAB KINASE NF KAPPAB SIGNALING	154	0.427941	1.60313	0.00149081	0.210073	36
PEPTIDE HORMONE SECRETION	182	-0.352495	-1.40954	0.0124904	0.428668	36
CYTOPLASMIC TRANSLATION	90	-0.395964	-1.4253	0.0388373	0.483095	36
REGULATION OF HEMATOPOIETIC PROGENITOR CELL DIFFERENTIATION	76	0.412313	1.3919	0.0498442	0.494624	36
GLYCEROPHOSPHOLIPID METABOLIC PROCESS	136	0.450153	1.65918	0.0011745	0.18389	35
UBIQUITIN DEPENDENT ERAD PATHWAY	68	0.440542	1.45972	0.0336513	0.476545	35
PROTEIN LOCALIZATION TO CHROMOSOME	76	0.498235	1.68196	0.00346141	0.266048	34
NEGATIVE REGULATION OF CHROMOSOME ORGANIZATION	125	0.383476	1.39773	0.0323777	0.476545	34
DETOXIFICATION	78	0.419166	1.42292	0.0401863	0.487321	34
REGULATION OF NUCLEAR DIVISION	182	0.343327	1.31381	0.0481987	0.493185	34
CELL CYCLE ARREST	220	-0.375689	-1.53282	0.0026062	0.266048	33
POST GOLGI VESICLE MEDIATED TRANSPORT	98	0.431109	1.51713	0.0157453	0.440322	33
CELLULAR DETOXIFICATION	71	0.457091	1.52699	0.0221645	0.473416	33
MUSCLE TISSUE DEVELOPMENT	298	0.318997	1.29266	0.0363146	0.482137	33
NEGATIVE REGULATION OF SECRETION	143	-0.418412	-1.62336	0.0022338	0.2627	32
REGULATION OF PEPTIDE HORMONE SECRETION	149	-0.391155	-1.52565	0.00772297	0.358767	32
MUSCLE ORGAN DEVELOPMENT	302	0.323819	1.31359	0.0282137	0.476545	32
CELL REDOX HOMEOSTASIS	59	0.52491	1.69943	0.00542337	0.311947	31
TELOMERE MAINTENANCE VIA TELOMERE LENGTHENING	72	0.447108	1.49603	0.0256233	0.476545	31
RESPONSE TO MOLECULE OF BACTERIAL ORIGIN	218	0.343962	1.34472	0.0282743	0.476545	31
DNA GEOMETRIC CHANGE	88	0.476381	1.64831	0.00431183	0.293995	30
MALE SEX DIFFERENTIATION	115	0.389046	1.40254	0.033288	0.476545	30
REGULATION OF REPRODUCTIVE PROCESS	100	0.401264	1.41657	0.0341588	0.476545	30
NUCLEOSIDE PHOSPHATE BIOSYNTHETIC PROCESS	216	-0.316373	-1.28716	0.0421135	0.491626	30
CARBOHYDRATE BIOSYNTHETIC PROCESS	166	0.349334	1.32288	0.0450272	0.493185	30
REGULATION OF REACTIVE OXYGEN SPECIES METABOLIC PROCESS	81	0.457342	1.56435	0.0135785	0.432866	29
CARDIAC CHAMBER DEVELOPMENT	135	-0.348915	-1.34116	0.0417284	0.491626	29
MITOTIC SISTER CHROMATID SEGREGATION	142	0.393037	1.4541	0.0164512	0.440322	28
NEUROTRANSMITTER METABOLIC PROCESS	93	-0.390076	-1.41166	0.0417767	0.491626	28
TEMPERATURE HOMEOSTASIS	137	-0.43018	-1.6566	0.00148368	0.210073	27
DEFENSE RESPONSE TO VIRUS	171	-0.396888	-1.57418	0.00230769	0.263661	27
REGULATION OF CHROMOSOME SEGREGATION	95	0.444801	1.55861	0.0107472	0.398529	27
RNA DEPENDENT DNA BIOSYNTHETIC PROCESS	65	0.440771	1.44897	0.0379526	0.482137	27
MITOTIC SPINDLE ASSEMBLY	50	0.46421	1.45581	0.0460829	0.493185	27
REGULATION OF SISTER CHROMATID SEGREGATION	76	0.5047	1.70379	0.00259605	0.266048	26
REGULATION OF MACROAUTOPHAGY	160	-0.365305	-1.43893	0.0135747	0.432866	26
REGULATION OF RESPONSE TO WOUNDING	114	-0.388759	-1.45418	0.022276	0.473416	26
REGULATION OF TELOMERE MAINTENANCE VIA TELOMERE LENGTHENING	55	0.483915	1.55053	0.0212392	0.471248	25
NEGATIVE REGULATION OF PROTEIN SERINE THREONINE KINASE ACTIVITY	114	-0.379714	-1.42034	0.0288136	0.476545	25
RESPONSE TO ALCOHOL	169	0.360612	1.36714	0.0294942	0.476545	25
INTERFERON GAMMA MEDIATED SIGNALING PATHWAY	69	-0.436132	-1.49477	0.0324414	0.476545	25
CARDIAC CHAMBER MORPHOGENESIS	100	-0.38599	-1.41482	0.0359296	0.482137	25
NEGATIVE REGULATION OF VASCULATURE DEVELOPMENT	90	0.497872	1.72865	0.000689061	0.161844	24
SPERMATID DIFFERENTIATION	88	-0.460501	-1.65129	0.00523311	0.311582	24
MYELOID LEUKOCYTE MIGRATION	112	0.409164	1.47044	0.0186283	0.460518	24
NUCLEOBASE CONTAINING COMPOUND TRANSPORT	219	-0.33243	-1.35419	0.019095	0.46265	24
ACID SECRETION	71	-0.437599	-1.50766	0.0267329	0.476545	24
REGULATION OF CALCIUM ION TRANSPORT	165	0.348573	1.31885	0.0456123	0.493185	24
ARTERY DEVELOPMENT	69	-0.484682	-1.66116	0.00734075	0.358767	23
CARDIAC VENTRICLE DEVELOPMENT	101	-0.401899	-1.47509	0.0214768	0.472157	23
MONOSACCHARIDE METABOLIC PROCESS	124	0.381545	1.38857	0.0350581	0.476545	23
DEVELOPMENTAL CELL GROWTH	189	0.346216	1.33378	0.0376774	0.482137	23
RETROGRADE VESICLE MEDIATED TRANSPORT GOLGI TO ENDOPLASMIC RETICULUM	82	0.415996	1.42377	0.0385014	0.483095	23
DNA TEMPLATED TRANSCRIPTION ELONGATION	103	0.494423	1.75136	0.000684346	0.161844	22
ESTABLISHMENT OF RNA LOCALIZATION	184	-0.354564	-1.41991	0.0099566	0.392951	22
ADAPTIVE THERMOGENESIS	119	-0.395949	-1.49138	0.0156288	0.440322	22
PROTEIN EXIT FROM ENDOPLASMIC RETICULUM	37	0.53328	1.58105	0.0231688	0.476545	22
CELLULAR RESPONSE TO UV	75	0.439814	1.48199	0.0270223	0.476545	22
RIBOSOME ASSEMBLY	56	-0.466074	-1.54028	0.0276616	0.476545	22
BONE DEVELOPMENT	164	0.34914	1.32075	0.0462046	0.493185	22
REGULATION OF WOUND HEALING	93	-0.397429	-1.43826	0.0348139	0.476545	21
POSITIVE REGULATION OF TELOMERE MAINTENANCE VIA TELOMERE LENGTHENING	36	0.501647	1.48024	0.0484158	0.493185	20
RIBOSOMAL LARGE SUBUNIT BIOGENESIS	65	-0.421128	-1.43071	0.0488492	0.493185	20
NEGATIVE REGULATION OF DNA BINDING TRANSCRIPTION FACTOR ACTIVITY	129	-0.445756	-1.70176	0.000981595	0.180416	19
TRANSCRIPTION ELONGATION FROM RNA POLYMERASE II PROMOTER	77	0.504431	1.7077	0.00276577	0.266048	19
ANDROGEN RECEPTOR SIGNALING PATHWAY	51	0.543564	1.70962	0.00495575	0.30362	19
MIDBRAIN DEVELOPMENT	64	0.487161	1.59823	0.0133797	0.432866	19
SPERM MOTILITY	46	-0.522914	-1.6665	0.0146789	0.440322	19
METAPHASE ANAPHASE TRANSITION OF CELL CYCLE	55	0.486833	1.55987	0.0200105	0.466195	19
REGULATION OF CHROMOSOME SEPARATION	59	0.455344	1.47421	0.0335899	0.476545	19
POSITIVE REGULATION OF NUCLEOCYTOPLASMIC TRANSPORT	55	0.534112	1.71136	0.00473934	0.303559	18
PROTEIN LOCALIZATION TO CHROMOSOME TELOMERIC REGION	27	0.626371	1.74836	0.00723615	0.358767	18
REGULATION OF CATION CHANNEL ACTIVITY	127	0.39963	1.45906	0.0178662	0.449641	18
TERMINATION OF RNA POLYMERASE I TRANSCRIPTION	29	0.571511	1.62051	0.0222969	0.473416	18
REGULATION OF SODIUM ION TRANSPORT	70	-0.434142	-1.49163	0.0314272	0.476545	18
ESTABLISHMENT OF PROTEIN LOCALIZATION TO CHROMOSOME	27	0.645986	1.80311	0.00388281	0.281563	17
ORGAN GROWTH	143	0.395115	1.46342	0.0150678	0.440322	17
LEUKOCYTE APOPTOTIC PROCESS	73	-0.432791	-1.49814	0.0270784	0.476545	17
TRANSCRIPTION PREINITIATION COMPLEX ASSEMBLY	41	0.498477	1.50656	0.0348712	0.476545	17
DEVELOPMENT OF PRIMARY FEMALE SEXUAL CHARACTERISTICS	79	0.423195	1.43857	0.0360718	0.482137	17
SKELETAL MUSCLE ORGAN DEVELOPMENT	129	0.373645	1.36594	0.0393116	0.483095	17
FEEDING BEHAVIOR	58	-0.438607	-1.46305	0.0423317	0.491626	17
ARTERY MORPHOGENESIS	48	-0.604656	-1.94362	0.00114784	0.18389	16
NUCLEOTIDE EXCISION REPAIR PREINCISION COMPLEX ASSEMBLY	28	0.686021	1.92883	0.00194312	0.248918	16
PROTEIN AUTOUBIQUITINATION	61	-0.500442	-1.67898	0.00772291	0.358767	16
MISMATCH REPAIR	31	0.585222	1.67865	0.0136187	0.432866	16
NEGATIVE REGULATION OF NUCLEAR DIVISION	55	0.488762	1.56606	0.0194839	0.46265	16
GENITALIA DEVELOPMENT	27	0.567882	1.5851	0.0275327	0.476545	16
NUCLEOTIDE EXCISION REPAIR DNA INCISION	38	0.518998	1.54573	0.0292753	0.476545	16
REGULATION OF CELL CYCLE G1 S PHASE TRANSITION	152	-0.345317	-1.34966	0.035167	0.476545	16
NEGATIVE REGULATION OF COAGULATION	36	-0.503985	-1.53192	0.0421989	0.491626	16
RIBOSOMAL SMALL SUBUNIT BIOGENESIS	61	-0.431184	-1.44662	0.0449333	0.493185	16
CARDIAC VENTRICLE MORPHOGENESIS	54	-0.443419	-1.45935	0.0487861	0.493185	16
GLUTAMATE RECEPTOR SIGNALING PATHWAY	78	0.59667	2.02548	0.000172473	0.109574	15
POSITIVE REGULATION OF COLD INDUCED THERMOGENESIS	72	-0.488139	-1.68589	0.00473261	0.303559	15
NEGATIVE REGULATION OF HORMONE SECRETION	47	-0.545542	-1.74427	0.00600323	0.327126	15
REGULATION OF DNA TEMPLATED TRANSCRIPTION INITIATION	30	0.606491	1.73158	0.00902495	0.373929	15
CELLULAR RESPONSE TO AMINO ACID STIMULUS	58	-0.486137	-1.62159	0.0154985	0.440322	15
REGULATION OF LEUKOCYTE APOPTOTIC PROCESS	56	-0.479357	-1.58418	0.0195258	0.46265	15
REGULATION OF TRANSCRIPTION ELONGATION FROM RNA POLYMERASE II PROMOTER	27	0.570953	1.59367	0.0264737	0.476545	15
REGULATION OF COAGULATION	53	-0.470251	-1.54097	0.030254	0.476545	15
ENDOPLASMIC RETICULUM TO CYTOSOL TRANSPORT	25	0.567747	1.55307	0.0334632	0.476545	15
REGULATION OF CYCLIN DEPENDENT PROTEIN KINASE ACTIVITY	95	-0.391455	-1.42297	0.0379227	0.482137	15
MONOSACCHARIDE BIOSYNTHETIC PROCESS	76	0.419921	1.41759	0.0403254	0.487321	15
ANATOMICAL STRUCTURE MATURATION	127	0.372569	1.36026	0.0423057	0.491626	15
POSITIVE REGULATION OF MUSCLE CONTRACTION	34	-0.504018	-1.51296	0.0455477	0.493185	15
TRANSCRIPTION BY RNA POLYMERASE I	59	0.523257	1.69408	0.00542337	0.311947	14
COLUMNAR CUBOIDAL EPITHELIAL CELL DIFFERENTIATION	77	-0.459824	-1.60833	0.012331	0.428668	14
CELLULAR RESPONSE TO OXYGEN RADICAL	20	0.620458	1.61474	0.0237967	0.476545	14
NEGATIVE REGULATION OF PROTEOLYSIS INVOLVED IN CELLULAR PROTEIN CATABOLIC PROCESS	63	0.463659	1.51626	0.0255964	0.476545	14
REGULATION OF MUSCLE ORGAN DEVELOPMENT	107	0.400898	1.42934	0.0281426	0.476545	14
INTERFERON GAMMA PRODUCTION	63	-0.435242	-1.46943	0.0422634	0.491626	14
POSITIVE REGULATION OF DENDRITE MORPHOGENESIS	35	0.510015	1.49318	0.0458683	0.493185	14
INTRA GOLGI VESICLE MEDIATED TRANSPORT	30	0.526902	1.50434	0.0460096	0.493185	14
GLOBAL GENOME NUCLEOTIDE EXCISION REPAIR	25	0.673316	1.84185	0.00389518	0.281563	13
TORC1 SIGNALING	34	-0.602834	-1.80959	0.00683216	0.35222	13
CALCIUM DEPENDENT CELL CELL ADHESION VIA PLASMA MEMBRANE CELL ADHESION MOLECULES	36	0.578361	1.70661	0.00800997	0.364098	13
RNA EXPORT FROM NUCLEUS	132	-0.389278	-1.4904	0.012574	0.428668	13
ESTABLISHMENT OF PROTEIN LOCALIZATION TO TELOMERE	18	0.656636	1.6656	0.0153709	0.440322	13
NEGATIVE REGULATION OF REPRODUCTIVE PROCESS	35	0.530453	1.55302	0.0303409	0.476545	13
REGULATION OF ANDROGEN RECEPTOR SIGNALING PATHWAY	22	0.585611	1.55719	0.0329416	0.476545	13
RIBOSOMAL LARGE SUBUNIT ASSEMBLY	27	-0.559721	-1.59817	0.0348247	0.476545	13
POSITIVE REGULATION OF RECEPTOR SIGNALING PATHWAY VIA STAT	53	-0.457228	-1.4983	0.039261	0.483095	13
NEGATIVE REGULATION OF CHROMOSOME SEGREGATION	42	0.482193	1.46438	0.0453733	0.493185	13
NUCLEOTIDE EXCISION REPAIR DNA DUPLEX UNWINDING	21	0.706019	1.85598	0.00321658	0.266048	12
NUCLEOTIDE EXCISION REPAIR PREINCISION COMPLEX STABILIZATION	20	0.691907	1.80068	0.00465199	0.303559	12
NEGATIVE REGULATION OF PROTEASOMAL PROTEIN CATABOLIC PROCESS	49	0.534338	1.67121	0.00745077	0.358767	12
NUCLEOTIDE BINDING DOMAIN LEUCINE RICH REPEAT CONTAINING RECEPTOR SIGNALING PATHWAY	33	0.59039	1.71143	0.00892698	0.373929	12
POSITIVE REGULATION OF DNA TEMPLATED TRANSCRIPTION INITIATION	22	0.642548	1.70859	0.0122863	0.428668	12
REGULATION OF MUSCLE CELL DIFFERENTIATION	122	0.402033	1.46002	0.0178692	0.449641	12
ENERGY HOMEOSTASIS	30	-0.555831	-1.62353	0.0266605	0.476545	12
CYTOKINE PRODUCTION INVOLVED IN INFLAMMATORY RESPONSE	28	0.559978	1.57445	0.0279103	0.476545	12
TRANSCRIPTION ELONGATION FROM RNA POLYMERASE I PROMOTER	29	0.559812	1.58734	0.0281366	0.476545	12
PHOSPHOLIPID DEPHOSPHORYLATION	31	0.549379	1.57584	0.0298903	0.476545	12
POSITIVE REGULATION OF NOTCH SIGNALING PATHWAY	39	-0.510719	-1.57765	0.0313922	0.476545	12
LABYRINTHINE LAYER DEVELOPMENT	35	0.518525	1.51809	0.0387293	0.483095	12
RHYTHMIC BEHAVIOR	33	-0.515359	-1.5371	0.041127	0.491626	12
CEREBRAL CORTEX CELL MIGRATION	38	0.499874	1.48877	0.0426633	0.491959	12
CELL FATE DETERMINATION	26	-0.542851	-1.53875	0.0466131	0.493185	12
HUMORAL IMMUNE RESPONSE MEDIATED BY CIRCULATING IMMUNOGLOBULIN	35	-0.497186	-1.50541	0.0472835	0.493185	12
REGULATION OF NEUROTRANSMITTER RECEPTOR ACTIVITY	57	0.569452	1.83452	0.00087581	0.16829	11
REGULATION OF DNA TEMPLATED TRANSCRIPTION ELONGATION	43	0.562871	1.71959	0.00603586	0.327126	11
REGULATION OF ERAD PATHWAY	28	0.59626	1.67646	0.0132485	0.432866	11
REGULATION OF SPINDLE ASSEMBLY	26	0.60051	1.65905	0.0155835	0.440322	11
NEGATIVE REGULATION OF PEPTIDE HORMONE SECRETION	32	-0.575115	-1.70461	0.0161437	0.440322	11
REGULATION OF PROTEIN EXIT FROM ENDOPLASMIC RETICULUM	21	0.594861	1.56377	0.0318084	0.476545	11
POSITIVE REGULATION OF TYROSINE PHOSPHORYLATION OF STAT PROTEIN	38	-0.509538	-1.56731	0.0336364	0.476545	11
REGULATION OF DEFENSE RESPONSE TO VIRUS	57	-0.454093	-1.50734	0.0342418	0.476545	11
REGULATION OF T CELL MIGRATION	21	0.577755	1.5188	0.0427091	0.491959	11
POSITIVE REGULATION OF TRANSCRIPTION ELONGATION FROM RNA POLYMERASE II PROMOTER	17	0.602458	1.5081	0.0464324	0.493185	11
HETEROPHILIC CELL CELL ADHESION VIA PLASMA MEMBRANE CELL ADHESION MOLECULES	30	-0.521923	-1.52449	0.0478051	0.493185	11
MYELOID CELL DEVELOPMENT	50	0.529813	1.66155	0.00762141	0.358767	10
REGULATION OF MITOTIC SPINDLE ASSEMBLY	19	0.683627	1.75122	0.00826446	0.367757	10
MICROTUBULE NUCLEATION	26	0.609336	1.68343	0.0132814	0.432866	10
REGULATION OF ORGAN GROWTH	78	0.458375	1.55602	0.0158675	0.440322	10
REGULATION OF PROTEIN LOCALIZATION TO CHROMOSOME TELOMERIC REGION	14	0.686865	1.63538	0.0195901	0.46265	10
POSITIVE REGULATION OF DENDRITIC SPINE DEVELOPMENT	39	0.534603	1.60166	0.020157	0.466195	10
POSITIVE REGULATION OF CHROMOSOME SEGREGATION	28	0.558159	1.56933	0.0293234	0.476545	10
HISTONE DEUBIQUITINATION	22	0.588572	1.56506	0.031339	0.476545	10
POSITIVE REGULATION OF REPRODUCTIVE PROCESS	49	0.482503	1.50909	0.0319319	0.476545	10
LIPOPOLYSACCHARIDE MEDIATED SIGNALING PATHWAY	39	0.507932	1.52175	0.0331787	0.476545	10
PROSTATE GLAND DEVELOPMENT	34	0.520654	1.51894	0.0372483	0.482137	10
RNA CAPPING	32	0.526858	1.51907	0.0392577	0.483095	10
POSITIVE REGULATION OF RESPONSE TO BIOTIC STIMULUS	29	-0.52987	-1.53998	0.0452769	0.493185	10
POSITIVE REGULATION OF SMOOTH MUSCLE CONTRACTION	22	-0.568705	-1.55461	0.0474236	0.493185	10
POSITIVE REGULATION OF HEART CONTRACTION	27	-0.538568	-1.53777	0.0475092	0.493185	10
NEGATIVE REGULATION OF INSULIN SECRETION	28	-0.5344	-1.53951	0.0481456	0.493185	10
NEGATIVE REGULATION OF INTRACELLULAR PROTEIN TRANSPORT	35	0.507472	1.48573	0.0481885	0.493185	10
POSITIVE REGULATION OF INTERFERON GAMMA PRODUCTION	37	-0.492399	-1.50703	0.0487361	0.493185	10
REGULATION OF GLUTAMATE RECEPTOR SIGNALING PATHWAY	52	0.622382	1.9666	0.000529942	0.161844	9
NEGATIVE REGULATION OF NF KAPPAB TRANSCRIPTION FACTOR ACTIVITY	67	-0.522089	-1.78484	0.0030581	0.266048	9
NEGATIVE REGULATION OF REACTIVE OXYGEN SPECIES METABOLIC PROCESS	23	0.683524	1.83152	0.0033844	0.266048	9
SLEEP	20	-0.664507	-1.77808	0.0101971	0.392951	9
REGULATION OF ESTABLISHMENT OF PROTEIN LOCALIZATION TO CHROMOSOME	12	0.716686	1.64282	0.0178247	0.449641	9
MORPHOGENESIS OF AN EPITHELIAL FOLD	14	0.688102	1.63832	0.0190459	0.46265	9
ENDOPLASMIC RETICULUM MANNOSE TRIMMING	16	0.660086	1.62797	0.0210394	0.471248	9
REGULATION OF SODIUM ION TRANSMEMBRANE TRANSPORTER ACTIVITY	42	-0.517064	-1.62153	0.0220254	0.473416	9
REGULATION OF INTRINSIC APOPTOTIC SIGNALING PATHWAY IN RESPONSE TO DNA DAMAGE	34	-0.544441	-1.63431	0.0232293	0.476545	9
HETEROTYPIC CELL CELL ADHESION	37	0.528234	1.56609	0.0261985	0.476545	9
REGULATION OF MUSCLE ADAPTATION	69	0.44942	1.49485	0.0269943	0.476545	9
GLUTATHIONE DERIVATIVE BIOSYNTHETIC PROCESS	17	0.635154	1.58995	0.0286841	0.476545	9
POSITIVE REGULATION OF OXIDOREDUCTASE ACTIVITY	47	-0.484634	-1.54953	0.0323251	0.476545	9
NEUROTRANSMITTER UPTAKE	31	-0.528802	-1.55583	0.0363385	0.482137	9
NEGATIVE REGULATION OF CELL SUBSTRATE ADHESION	54	-0.452728	-1.48999	0.0404624	0.487321	9
REGULATION OF SODIUM ION TRANSMEMBRANE TRANSPORT	51	-0.457691	-1.48917	0.0450368	0.493185	9
REGULATION OF RECEPTOR MEDIATED ENDOCYTOSIS	79	0.409439	1.39181	0.048671	0.493185	9
NEUROEPITHELIAL CELL DIFFERENTIATION	39	-0.565727	-1.74757	0.011374	0.412237	8
POSITIVE REGULATION OF PROTEIN EXPORT FROM NUCLEUS	21	0.638307	1.67798	0.0162616	0.440322	8
ACYLGLYCEROL METABOLIC PROCESS	41	0.533206	1.61153	0.0166309	0.442169	8
REGULATION OF MUSCLE HYPERTROPHY	49	0.503738	1.5755	0.0177399	0.449641	8
CIRCADIAN SLEEP WAKE CYCLE	18	-0.656882	-1.71905	0.0183799	0.457049	8
POSITIVE REGULATION OF MITOTIC SISTER CHROMATID SEGREGATION	17	0.652953	1.63451	0.0197203	0.463139	8
CEREBRAL CORTEX RADIALLY ORIENTED CELL MIGRATION	25	0.595245	1.62829	0.0208924	0.471248	8
NEGATIVE REGULATION OF CELL CYCLE G1 S PHASE TRANSITION	100	-0.402652	-1.47589	0.0221847	0.473416	8
HEART GROWTH	73	0.44853	1.50545	0.0231354	0.476545	8
PROTEIN LOCALIZATION TO NUCLEOPLASM	11	0.702687	1.57825	0.0298834	0.476545	8
ESTABLISHMENT OF PROTEIN LOCALIZATION TO POSTSYNAPTIC MEMBRANE	17	-0.62302	-1.61025	0.033906	0.476545	8
FATTY ACID DERIVATIVE BIOSYNTHETIC PROCESS	43	-0.494995	-1.55518	0.0341039	0.476545	8
PHOSPHATIDYLINOSITOL DEPHOSPHORYLATION	21	0.590192	1.5515	0.0348463	0.476545	8
AORTA MORPHOGENESIS	26	-0.562722	-1.59508	0.0365098	0.482137	8
GLIAL CELL MIGRATION	37	0.511917	1.51772	0.0367136	0.482137	8
MYELOID CELL APOPTOTIC PROCESS	22	-0.577975	-1.57995	0.0387597	0.483095	8
ENDODERM FORMATION	40	0.49337	1.48684	0.041437	0.491626	8
MITOCHONDRION MORPHOGENESIS	18	0.593124	1.5045	0.047185	0.493185	8
NEGATIVE REGULATION OF CELL MATRIX ADHESION	33	-0.596109	-1.77795	0.0102249	0.392951	7
NEGATIVE REGULATION OF CYCLIN DEPENDENT PROTEIN KINASE ACTIVITY	27	-0.607322	-1.73409	0.0142989	0.440322	7
POSITIVE REGULATION OF DNA TEMPLATED TRANSCRIPTION ELONGATION	28	0.590483	1.66021	0.0148384	0.440322	7
CHAPERONE MEDIATED AUTOPHAGY	16	-0.688721	-1.75529	0.0150867	0.440322	7
LEUKOCYTE ADHESION TO VASCULAR ENDOTHELIAL CELL	20	0.627444	1.63292	0.0212918	0.471248	7
NEPHRIC DUCT DEVELOPMENT	12	-0.708323	-1.69241	0.0217584	0.473416	7
MORPHOGENESIS OF AN EPITHELIAL BUD	10	0.719073	1.59004	0.0260304	0.476545	7
NEGATIVE REGULATION OF FIBROBLAST PROLIFERATION	26	0.569556	1.57353	0.0286878	0.476545	7
NEGATIVE REGULATION OF DEFENSE RESPONSE TO VIRUS	20	0.604493	1.57319	0.0316694	0.476545	7
POSITIVE REGULATION OF ERAD PATHWAY	15	0.650347	1.57711	0.0320072	0.476545	7
NEURON MATURATION	42	0.497096	1.50964	0.0341193	0.476545	7
GLUTAMINE METABOLIC PROCESS	20	0.591503	1.53938	0.0382895	0.483095	7
POSITIVE REGULATION OF CALCIUM ION TRANSMEMBRANE TRANSPORT	47	0.475685	1.47967	0.0403809	0.487321	7
PHOSPHATIDYLCHOLINE METABOLIC PROCESS	23	0.569388	1.52569	0.0404346	0.487321	7
NEUROINFLAMMATORY RESPONSE	35	-0.503777	-1.52537	0.042055	0.491626	7
REGULATION OF TORC1 SIGNALING	26	-0.54813	-1.55371	0.0427095	0.491959	7
PITUITARY GLAND DEVELOPMENT	25	0.551964	1.50989	0.0439093	0.493185	7
REGULATION OF RESPIRATORY BURST	11	-0.679842	-1.586	0.0445281	0.493185	7
REGULATION OF PROTEIN HOMODIMERIZATION ACTIVITY	21	0.573954	1.50881	0.0453896	0.493185	7
RESPONSE TO INCREASED OXYGEN LEVELS	23	0.561839	1.50547	0.0468472	0.493185	7
POSITIVE REGULATION OF ESTABLISHMENT OF PROTEIN LOCALIZATION TO TELOMERE	10	0.684608	1.51384	0.0493492	0.493185	7
TRIGLYCERIDE METABOLIC PROCESS	24	0.719759	1.9494	0.00124268	0.187616	6
MAINTENANCE OF PROTEIN LOCALIZATION IN ENDOPLASMIC RETICULUM	12	0.809534	1.85565	0.00181884	0.240279	6
REGULATION OF HEART GROWTH	54	0.534165	1.70374	0.00546063	0.311947	6
NEGATIVE REGULATION OF RESPONSE TO BIOTIC STIMULUS	32	0.616884	1.77864	0.00624554	0.330027	6
ERYTHROCYTE DEVELOPMENT	21	0.652611	1.71559	0.0107219	0.398529	6
PYRIMIDINE CONTAINING COMPOUND SALVAGE	11	-0.74511	-1.73826	0.0143996	0.440322	6
RESPONSE TO FUNGUS	20	0.642252	1.67146	0.016282	0.440322	6
REGULATION OF POSTSYNAPTIC SPECIALIZATION ASSEMBLY	12	-0.698523	-1.669	0.0255329	0.476545	6
CIRCADIAN SLEEP WAKE CYCLE SLEEP	14	-0.679193	-1.68354	0.0256182	0.476545	6
CELLULAR DEFENSE RESPONSE	18	0.629822	1.59758	0.0257373	0.476545	6
CELLULAR MODIFIED AMINO ACID CATABOLIC PROCESS	20	-0.615752	-1.64763	0.0267392	0.476545	6
REGULATION OF NMDA RECEPTOR ACTIVITY	28	0.564094	1.58602	0.0268504	0.476545	6
REGULATION OF FEEDING BEHAVIOR	13	-0.680807	-1.65529	0.0289597	0.476545	6
POSTTRANSLATIONAL PROTEIN TARGETING TO ENDOPLASMIC RETICULUM MEMBRANE	11	0.701356	1.57527	0.0306122	0.476545	6
INFLAMMATORY CELL APOPTOTIC PROCESS	15	-0.651516	-1.64035	0.0306351	0.476545	6
REGULATION OF INSULIN LIKE GROWTH FACTOR RECEPTOR SIGNALING PATHWAY	13	0.676153	1.58228	0.0310176	0.476545	6
POSITIVE REGULATION OF PRI MIRNA TRANSCRIPTION BY RNA POLYMERASE II	28	0.551488	1.55057	0.0339163	0.476545	6
PROXIMAL DISTAL PATTERN FORMATION	18	0.612817	1.55445	0.0348525	0.476545	6
REGULATION OF STRIATED MUSCLE CELL DIFFERENTIATION	74	0.427534	1.43973	0.0363981	0.482137	6
REGULATION OF MYELINATION	28	0.54606	1.53531	0.0370959	0.482137	6
REGULATION OF TRANSCRIPTION BY RNA POLYMERASE I	31	0.531565	1.52475	0.0380262	0.482137	6
POSITIVE REGULATION OF DEFENSE RESPONSE TO VIRUS BY HOST	19	-0.601395	-1.59537	0.0389991	0.483095	6
NCRNA 3 END PROCESSING	33	0.519068	1.50468	0.0421353	0.491626	6
REGULATION OF DEFENSE RESPONSE TO VIRUS BY HOST	27	-0.547615	-1.5636	0.0422048	0.491626	6
REGULATION OF EXCITATORY SYNAPSE ASSEMBLY	12	-0.658769	-1.57401	0.0477353	0.493185	6
UV DAMAGE EXCISION REPAIR	11	0.67542	1.51701	0.0491983	0.493185	6
REGULATION OF PROTEIN HOMOOLIGOMERIZATION	18	-0.588737	-1.54071	0.0492398	0.493185	6
CARDIAC RIGHT VENTRICLE MORPHOGENESIS	17	-0.59717	-1.54344	0.0495027	0.493552	6
NEGATIVE REGULATION OF MUSCLE CELL DIFFERENTIATION	41	0.613566	1.8544	0.00178827	0.240279	5
NEGATIVE REGULATION OF MUSCLE TISSUE DEVELOPMENT	42	0.586721	1.78182	0.0030368	0.266048	5
PENTOSE PHOSPHATE SHUNT	14	0.757985	1.80471	0.00308362	0.266048	5
MALE GENITALIA DEVELOPMENT	12	0.786632	1.80315	0.00327392	0.266048	5
NEGATIVE REGULATION OF DNA TEMPLATED TRANSCRIPTION ELONGATION	12	0.775966	1.7787	0.00400146	0.281563	5
RESPONSE TO WATER	13	-0.764915	-1.85979	0.00490087	0.30362	5
SIGNAL TRANSDUCTION INVOLVED IN REGULATION OF GENE EXPRESSION	13	0.719544	1.68383	0.0125159	0.428668	5
LONG TERM MEMORY	29	0.584827	1.65827	0.0164573	0.440322	5
NEGATIVE REGULATION OF TELOMERASE ACTIVITY	10	0.736917	1.6295	0.0175343	0.449641	5
PROTEIN LOCALIZATION TO EARLY ENDOSOME	10	-0.740413	-1.69344	0.0203579	0.46772	5
LATERAL MESODERM DEVELOPMENT	11	-0.718441	-1.67605	0.0245902	0.476545	5
REGULATION OF RECEPTOR INTERNALIZATION	42	0.50122	1.52216	0.0309039	0.476545	5
POSITIVE REGULATION OF HEART RATE	18	-0.61554	-1.61086	0.0351713	0.476545	5
REGULATION OF FEMALE GONAD DEVELOPMENT	10	0.70354	1.5557	0.035611	0.479429	5
POSITIVE REGULATION OF PROTEIN HOMODIMERIZATION ACTIVITY	10	0.701522	1.55124	0.0368764	0.482137	5
REGULATION OF RETROGRADE PROTEIN TRANSPORT ER TO CYTOSOL	12	0.677509	1.55302	0.0378319	0.482137	5
CELL CELL ADHESION MEDIATED BY INTEGRIN	12	0.676257	1.55015	0.0380138	0.482137	5
REGULATION OF DNA DEPENDENT DNA REPLICATION	47	-0.474401	-1.51681	0.039021	0.483095	5
REGULATION OF GONAD DEVELOPMENT	14	0.646135	1.5384	0.0408126	0.490142	5
PYRIMIDINE NUCLEOSIDE BIOSYNTHETIC PROCESS	13	-0.648376	-1.57644	0.0443306	0.493185	5
REGULATION OF RNA BINDING	12	0.662891	1.51951	0.0489269	0.493185	5
REGULATION OF CELL AGING	43	-0.589726	-1.85281	0.00251774	0.266048	4
RRNA CONTAINING RIBONUCLEOPROTEIN COMPLEX EXPORT FROM NUCLEUS	16	-0.761755	-1.94143	0.00270209	0.266048	4
POSITIVE REGULATION OF TORC1 SIGNALING	10	-0.819975	-1.87541	0.00313199	0.266048	4
NEGATIVE REGULATION OF CARDIAC MUSCLE TISSUE GROWTH	20	0.699282	1.81988	0.0039363	0.281563	4
NEGATIVE REGULATION OF CARDIAC MUSCLE TISSUE DEVELOPMENT	28	0.629274	1.76928	0.00512277	0.309369	4
RESPONSE TO REDOX STATE	13	-0.753312	-1.83158	0.00623747	0.330027	4
NEGATIVE REGULATION OF VASCULAR ENDOTHELIAL GROWTH FACTOR RECEPTOR SIGNALING PATHWAY	10	0.775216	1.71419	0.00759219	0.358767	4
NEGATIVE REGULATION OF TRANSCRIPTION ELONGATION FROM RNA POLYMERASE II PROMOTER	10	0.768177	1.69863	0.00903832	0.373929	4
SYNAPTIC VESICLE MATURATION	10	-0.770984	-1.76336	0.0114094	0.412237	4
REGULATION OF AMYLOID BETA FORMATION	19	-0.669261	-1.7754	0.0123986	0.428668	4
SEX DETERMINATION	14	0.701853	1.67106	0.0145112	0.440322	4
CELLULAR KETONE BODY METABOLIC PROCESS	10	-0.748621	-1.71222	0.0167785	0.443306	4
NEGATIVE REGULATION OF ORGAN GROWTH	27	0.592012	1.65245	0.0172962	0.449641	4
CHONDROITIN SULFATE CATABOLIC PROCESS	13	0.696345	1.62954	0.0195901	0.46265	4
NEGATIVE REGULATION OF VIRAL TRANSCRIPTION	19	0.630652	1.61551	0.0235358	0.476545	4
LONG CHAIN FATTY ACID IMPORT INTO CELL	13	-0.698611	-1.69858	0.0236133	0.476545	4
POSITIVE REGULATION OF AMYLOID PRECURSOR PROTEIN CATABOLIC PROCESS	13	-0.69352	-1.6862	0.0247271	0.476545	4
GLUTATHIONE METABOLIC PROCESS	32	0.548749	1.58219	0.0287295	0.476545	4
REGULATION OF LEUKOCYTE ADHESION TO VASCULAR ENDOTHELIAL CELL	11	0.704152	1.58155	0.0293367	0.476545	4
POSITIVE REGULATION OF FATTY ACID METABOLIC PROCESS	14	0.661262	1.57442	0.0313804	0.476545	4
CELLULAR SENESCENCE	60	-0.449388	-1.50164	0.0326291	0.476545	4
NEGATIVE REGULATION OF AMYLOID PRECURSOR PROTEIN CATABOLIC PROCESS	12	-0.681252	-1.62773	0.0330817	0.476545	4
REGULATION OF INTERLEUKIN 4 PRODUCTION	15	-0.643776	-1.62086	0.0342129	0.476545	4
EMBRYONIC BRAIN DEVELOPMENT	10	0.700545	1.54908	0.0374187	0.482137	4
NEGATIVE REGULATION OF TRANSCRIPTION FROM RNA POLYMERASE II PROMOTER IN RESPONSE TO STRESS	12	0.675556	1.54854	0.0394689	0.483622	4
NOREPINEPHRINE SECRETION	12	-0.669196	-1.59892	0.0404085	0.487321	4
SUBSTANTIA NIGRA DEVELOPMENT	33	0.518232	1.50226	0.0428495	0.49223	4
MACROPHAGE CYTOKINE PRODUCTION	13	-0.647873	-1.57522	0.0449989	0.493185	4
NEGATIVE REGULATION OF ERAD PATHWAY	12	0.665176	1.52475	0.047108	0.493185	4
PROTEASOME ASSEMBLY	12	0.663464	1.52082	0.0483812	0.493185	4
SYNAPSE MATURATION	23	0.5597	1.49973	0.0484503	0.493185	4
EMBRYONIC HINDLIMB MORPHOGENESIS	18	0.591632	1.50071	0.049151	0.493185	4
REGULATION OF RESPONSE TO INTERFERON GAMMA	20	-0.578433	-1.54777	0.0491729	0.493185	4
POSITIVE REGULATION OF CELL AGING	10	-0.891639	-2.03932	0.000671141	0.161844	3
HETEROCHROMATIN ORGANIZATION	17	-0.78868	-2.03841	0.0011302	0.18389	3
POSITIVE REGULATION OF AMYLOID BETA FORMATION	10	-0.837184	-1.91477	0.00223714	0.2627	3
NEGATIVE REGULATION OF MUSCLE HYPERTROPHY	23	0.679883	1.82177	0.0033844	0.266048	3
NEGATIVE REGULATION OF STRIATED MUSCLE CELL DIFFERENTIATION	28	0.639877	1.79909	0.00406289	0.281563	3
L GLUTAMATE IMPORT	10	-0.782085	-1.78875	0.00850112	0.368783	3
REPLICATIVE SENESCENCE	11	-0.764935	-1.78451	0.00952592	0.387207	3
ERYTHROCYTE MATURATION	10	0.758549	1.67734	0.010846	0.398696	3
TOLL LIKE RECEPTOR 2 SIGNALING PATHWAY	13	0.723049	1.69203	0.0117903	0.42239	3
NEGATIVE REGULATION OF HISTONE ACETYLATION	14	0.702564	1.67275	0.0145112	0.440322	3
POSITIVE REGULATION OF LEUKOCYTE APOPTOTIC PROCESS	20	-0.647303	-1.73205	0.0156356	0.440322	3
RESPONSE TO IRON ION	28	0.583865	1.6416	0.0181947	0.455122	3
MEGAKARYOCYTE DEVELOPMENT	13	0.695612	1.62782	0.0195901	0.46265	3
REGULATION OF GLOMERULUS DEVELOPMENT	10	0.716816	1.58506	0.0267534	0.476545	3
REGULATION OF CARDIAC MUSCLE CELL DIFFERENTIATION	31	0.554784	1.59135	0.0272374	0.476545	3
NEUROTRANSMITTER GATED ION CHANNEL CLUSTERING	11	0.705734	1.5851	0.0287901	0.476545	3
TOLL LIKE RECEPTOR 4 SIGNALING PATHWAY	21	0.595817	1.56629	0.0316297	0.476545	3
PHYSIOLOGICAL CARDIAC MUSCLE HYPERTROPHY	24	0.564407	1.52864	0.0379904	0.482137	3
RIG I SIGNALING PATHWAY	16	-0.615907	-1.56971	0.0445846	0.493185	3
VENOUS BLOOD VESSEL DEVELOPMENT	14	-0.634477	-1.5727	0.0456672	0.493185	3
SNORNA PROCESSING	10	0.687835	1.52097	0.0469993	0.493185	3
GLOMERULAR MESANGIAL CELL PROLIFERATION	10	0.685649	1.51614	0.0489877	0.493185	3
REGULATION OF AMPA RECEPTOR ACTIVITY	22	0.785662	2.08914	0.000356125	0.136861	2
NEGATIVE REGULATION OF CARDIAC MUSCLE CELL DIFFERENTIATION	16	0.732156	1.80571	0.00485524	0.30362	2
REGULATION OF CELL GROWTH INVOLVED IN CARDIAC MUSCLE CELL DEVELOPMENT	14	0.741453	1.76535	0.00562307	0.313581	2
NEGATIVE REGULATION OF CARDIOCYTE DIFFERENTIATION	18	0.69381	1.75989	0.00697051	0.355023	2
RESPONSE TO FOOD	21	0.665032	1.74824	0.00786276	0.361291	2
LAYER FORMATION IN CEREBRAL CORTEX	11	0.751831	1.68863	0.00911079	0.373929	2
REGULATION OF CATECHOLAMINE METABOLIC PROCESS	10	0.764743	1.69103	0.00976139	0.389292	2
CENTROMERIC SISTER CHROMATID COHESION	10	0.751379	1.66148	0.0133767	0.432866	2
METANEPHRIC GLOMERULUS DEVELOPMENT	11	0.73427	1.64919	0.0158528	0.440322	2
TELENCEPHALON GLIAL CELL MIGRATION	19	0.636129	1.62954	0.0206612	0.471248	2
REGULATION OF POSTSYNAPTIC NEUROTRANSMITTER RECEPTOR INTERNALIZATION	11	0.722794	1.62341	0.0207726	0.471248	2
REGULATION OF DNA METHYLATION	16	0.659088	1.6255	0.0212192	0.471248	2
NUCLEOBASE METABOLIC PROCESS	12	0.688704	1.57868	0.0311022	0.476545	2
REGULATION OF TOLL LIKE RECEPTOR 4 SIGNALING PATHWAY	12	0.686118	1.57275	0.0325573	0.476545	2
POSTSYNAPTIC NEUROTRANSMITTER RECEPTOR INTERNALIZATION	17	0.623758	1.56142	0.0344209	0.476545	2
NEUROTRANSMITTER RECEPTOR INTERNALIZATION	23	0.574651	1.53979	0.0368721	0.482137	2
POSITIVE REGULATION OF CHROMATIN BINDING	13	-0.661484	-1.60831	0.0380931	0.482137	2
NEGATIVE REGULATION OF PROGRAMMED NECROTIC CELL DEATH	12	-0.658701	-1.57385	0.0477353	0.493185	2
MITOTIC NUCLEAR ENVELOPE REASSEMBLY	10	0.783607	1.73275	0.00632683	0.330195	1
