# Supplementary material for: LncRNA SNHG1 regulates neuroblastoma cell fate via interactions with HDAC1/2
Source: Cell Death Dis. 2022 Sep 21;13(9):809. doi: 10.1038/s41419-022-05256-z (PMC9492769; doi:10.1038/s41419-022-05256-z)
Supplement: Supplementary file 4 — Table S3 [file 41419_2022_5256_MOESM4_ESM.xlsx]

## Sheet: Table S3
Table S3. Gene expression values (log2TPM) of SNHG1, MYCN, and CRC genes in CCLE neuroblastoma cells
Gene	IMR32	SKNDZ	CHP212	NH6	SKNAS	SKNFI	KPNSI9S	SKNBE2	CHP126	SIMA	MHHNB11	SKNSH	NB1	KPNYN	KELLY	KPNRTBM1
SNHG1	7.24517	7.40386	7.44045	7.44882	7.48083	7.50748	7.79941	7.82056	7.91391	8.0635	8.16118	8.25805	8.2588	8.44361	8.55013	9.76795
GATA3	4.71973	7.5672	5.86096	6.53714	5.58045	6.64155	6.43929	7.11718	6.76951	7.4698	7.7126	8.09355	7.48365	8.12882	7.83175	7.60125
HAND2	7.3419	7.92736	7.94034	8.46307	8.75946	9.45195	7.70418	7.62388	8.99424	8.85605	9.44787	9.02846	9.75747	9.08897	9.28589	9.22754
ISL1	2.95606	1.22033	5.23381	4.97177	2.88166	6.9479	3.61353	5.71039	5.31506	5.94556	5.23917	7.37356	6.41058	7.61581	7.40599	4.50843
MYCN	0.464668	9.30513	0.722466	9.48858	0.321928	5.40939	9.63713	9.102	8.58432	9.88154	11.0732	9.18016	9.39493	9.78162	10.4106	8.90611
PHOX2B	0.526069	6.21878	4.53605	8.27696	5.68874	8.63952	6.09993	7.29848	7.35429	6.71425	5.76102	7.95233	8.50974	7.85537	7.10601	0.739848
TBX2	6.79533	7.06426	5.94439	5.05572	6.53869	6.77175	7.7939	7.06706	6.44261	6.82311	5.06178	6.75061	6.53013	5.81173	5.42021	5.31179
